# Supplementary material for: SARS-CoV-2 infection of human pluripotent stem cell-derived liver organoids reveals potential mechanisms of liver pathology
Source: iScience. 2022 Sep 16;25(10):105146. doi: 10.1016/j.isci.2022.105146 (PMC9477603; doi:10.1016/j.isci.2022.105146)
Supplement: Data S1. Code used to create Figures 2A and S3 [file mmc5.zip]

Archive with 8 entries (7 files):
- Code to create Figs 2A and S3/
- __MACOSX/._Code to create Figs 2A and S3
- Code to create Figs 2A and S3/CreateFigure2A (1).R
- __MACOSX/Code to create Figs 2A and S3/._CreateFigure2A (1).R
- Code to create Figs 2A and S3/CreateFigureS3.R
- __MACOSX/Code to create Figs 2A and S3/._CreateFigureS3.R
- Code to create Figs 2A and S3/commonGenesPlusViralGenes.txt
- __MACOSX/Code to create Figs 2A and S3/._commonGenesPlusViralGenes.txt
