# Supplementary material for: SARS-CoV-2 infection of human pluripotent stem cell-derived liver organoids reveals potential mechanisms of liver pathology
Source: iScience. 2022 Sep 16;25(10):105146. doi: 10.1016/j.isci.2022.105146 (PMC9477603; doi:10.1016/j.isci.2022.105146)
Supplement: Data S1. Code used to create Figures 2A and S3 [file mmc5.zip › Code to create Figs 2A and S3/CreateFigure2A (1).R]

#! /opt/R/4.1.0/bin/Rscript
library(Seurat)
library(dplyr)
library(gdata)
library(reshape)
library(ggplot2)
library(gridExtra)
packageDescription("Seurat")$Version
#[1] "4.0.3"

output.dir = "."

CoV2_H1.data <- Read10X(data.dir = "/PathToCellRangerOutPut/CellRangerOut/H1_CoV2/outs/filtered_feature_bc_matrix")
HI_H1.data <- Read10X(data.dir = "/PathToCellRangerOutPut/CellRangerOut/H1_HI/outs/filtered_feature_bc_matrix")

CoV2_1016.data <- Read10X(data.dir = "/PathToCellRangerOutPut/CellRangerOut/1016_CoV2/outs/filtered_feature_bc_matrix")
HI_1016.data <- Read10X(data.dir = "/PathToCellRangerOutPut1/CellRangerOut/1016_H1/outs/filtered_feature_bc_matrix")


CoV2_H1 <- CreateSeuratObject(counts = CoV2_H1.data ,project = "CoV2_H1")
HI_H1 <- CreateSeuratObject(counts = HI_H1.data,project = "HI_H1")


CoV2_1016 <- CreateSeuratObject(counts = CoV2_1016.data ,project = "CoV2_1016")
HI_1016 <- CreateSeuratObject(counts = HI_1016.data,project = "HI_1016")

CoV2_1016[["percent.mt"]] <- PercentageFeatureSet(object = CoV2_1016, pattern = "^MT-")
HI_1016[["percent.mt"]] <- PercentageFeatureSet(object = HI_1016, pattern = "^MT-")
CoV2_H1[["percent.mt"]] <- PercentageFeatureSet(object = CoV2_H1, pattern = "^MT-")
HI_H1[["percent.mt"]] <- PercentageFeatureSet(object = HI_H1, pattern = "^MT-")


object.list <-c(HI_H1, CoV2_H1, HI_1016, CoV2_1016)
for (i in 1:length(object.list)) {
  object.list[[i]] <- NormalizeData(object.list[[i]])
  object.list[[i]] <- FindVariableFeatures(object.list[[i]], selection.method = "vst", nfeatures = 2000)
}
all.genes <- rownames(HI_H1)
anchors <- FindIntegrationAnchors(object.list = object.list, dims = 1:30)
all.integrated <- IntegrateData(anchorset = anchors, dims = 1:30, features.to.integrate = all.genes)

DefaultAssay(all.integrated) <- "integrated"
all.integrated <- ScaleData(all.integrated, verbose = FALSE)
all.integrated <- RunPCA(all.integrated, npcs = 30, verbose = FALSE)
all.integrated <- RunUMAP(all.integrated, reduction = "pca", dims = 1:30, verbose = FALSE)

pdf("UMAPInteg_colorBySample.pdf", w=11, h=8.5)
DimPlot(object = all.integrated, reduction = "umap")
dev.off()

all.integrated <- FindNeighbors(object = all.integrated, dims = 1:20)
resolution = 0.05
all.integrated <- FindClusters(object = all.integrated, resolution = resolution)
unique(all.integrated@meta.data$integrated_snn_res.0.05)
#[1] 1 0 2 3
#Levels: 0 1 2 3
Idents(all.integrated) <- all.integrated@meta.data$integrated_snn_res.0.05
all.integrated@meta.data$seurat_clusters  <- all.integrated@meta.data$integrated_snn_res.0.05

pdf("UMAP_Integ_Clust0.05.pdf", w=11, h=8.5)
DimPlot(all.integrated, reduction = "umap", label = TRUE, pt.size = 0.5, label.size = 7) + NoLegend()
DimPlot(all.integrated, reduction = "umap", label = TRUE, pt.size = 0.5, label.size = 7) 
DimPlot(all.integrated, reduction = "umap",  pt.size = 0.5) + theme(text = element_text(size = 20))  
DimPlot(all.integrated, reduction = "umap",  pt.size = 0.5) + NoLegend()
dev.off()

new.cluster.ids <- c("Hepatocyte-like cells-1", "Hepatocyte-like cells-2", "Cholangiocyte-like cells",  "Hepatocyte-like cells-1")
names(new.cluster.ids) <- levels(all.integrated)
all.integrated <- RenameIdents(all.integrated, new.cluster.ids)
DimPlot(all.integrated, reduction = "umap", label = TRUE, pt.size = 0.5) + NoLegend()


pdf("UMAP_Integ_NewLabels_FIgure2A.pdf", w=11, h=8.5)
DimPlot(all.integrated, reduction = "umap", label = TRUE, pt.size = 0.5, label.size = 7) + NoLegend()
DimPlot(all.integrated, reduction = "umap", label = TRUE, pt.size = 0.5, label.size = 7) 
DimPlot(all.integrated, reduction = "umap",  pt.size = 0.5) + theme(text = element_text(size = 20))  
DimPlot(all.integrated, reduction = "umap",  pt.size = 0.5) + NoLegend()
dev.off()

#Save object to use on the integration
saveRDS(all.integrated, file = "IntegratedOrganoids.rds")

#print package numbers
sink("sessionInfoCreateFig2.txt")
date()
print(sessionInfo(), locale=FALSE)
sink()


####This is the content of the sessionInfo:
#[1] "Thu Jul 14 17:33:36 2022"
# R version 4.1.0 (2021-05-18)
# Platform: x86_64-pc-linux-gnu (64-bit)
# Running under: Ubuntu 20.04.4 LTS

# Matrix products: default
# BLAS/LAPACK: /usr/lib/x86_64-linux-gnu/openblas-pthread/libopenblasp-r0.3.8.so

# attached base packages:
# [1] stats4    stats     graphics  grDevices utils     datasets  methods   base     

# other attached packages:
 # [1] gridExtra_2.3               reshape_0.8.8               gdata_2.18.0                dplyr_1.0.7                
 # [5] Seurat_4.0.3                sp_1.4-6                    SeuratObject_4.1.0          ggrepel_0.9.1              
 # [9] limma_3.50.0                ggplot2_3.3.5               DESeq2_1.34.0               SummarizedExperiment_1.24.0
# [13] Biobase_2.54.0              MatrixGenerics_1.6.0        matrixStats_0.61.0          GenomicRanges_1.46.1       
# [17] GenomeInfoDb_1.30.0         IRanges_2.28.0              S4Vectors_0.32.3            BiocGenerics_0.40.0        

# loaded via a namespace (and not attached):
  # [1] plyr_1.8.6             igraph_1.2.11          lazyeval_0.2.2         splines_4.1.0          BiocParallel_1.28.3   
  # [6] listenv_0.8.0          scattermore_0.7        digest_0.6.29          htmltools_0.5.2        fansi_0.5.0           
 # [11] magrittr_2.0.1         memoise_2.0.1          tensor_1.5             cluster_2.1.2          ROCR_1.0-11           
 # [16] globals_0.14.0         Biostrings_2.62.0      annotate_1.72.0        spatstat.sparse_2.1-0  colorspace_2.0-2      
 # [21] blob_1.2.2             rgdal_1.5-28           crayon_1.4.2           RCurl_1.98-1.5         jsonlite_1.7.2        
 # [26] genefilter_1.76.0      progressr_0.10.0       spatstat.data_2.1-2    survival_3.2-13        zoo_1.8-9             
 # [31] glue_1.6.0             polyclip_1.10-0        gtable_0.3.0           zlibbioc_1.40.0        XVector_0.34.0        
 # [36] leiden_0.3.9           DelayedArray_0.20.0    future.apply_1.8.1     abind_1.4-5            scales_1.1.1          
 # [41] DBI_1.1.2              miniUI_0.1.1.1         Rcpp_1.0.7             viridisLite_0.4.0      xtable_1.8-4          
 # [46] reticulate_1.24        spatstat.core_2.3-2    bit_4.0.4              htmlwidgets_1.5.4      httr_1.4.2            
 # [51] RColorBrewer_1.1-2     ellipsis_0.3.2         ica_1.0-2              farver_2.1.0           pkgconfig_2.0.3       
 # [56] XML_3.99-0.8           uwot_0.1.11            deldir_1.0-6           locfit_1.5-9.4         utf8_1.2.2            
 # [61] labeling_0.4.2         tidyselect_1.1.1       rlang_0.4.12           reshape2_1.4.4         later_1.3.0           
 # [66] AnnotationDbi_1.56.2   munsell_0.5.0          tools_4.1.0            cachem_1.0.6           generics_0.1.1        
 # [71] RSQLite_2.2.9          ggridges_0.5.3         stringr_1.4.0          fastmap_1.1.0          goftest_1.2-3         
 # [76] bit64_4.0.5            fitdistrplus_1.1-6     purrr_0.3.4            RANN_2.6.1             KEGGREST_1.34.0       
 # [81] pbapply_1.5-0          future_1.23.0          nlme_3.1-153           mime_0.12              compiler_4.1.0        
 # [86] rstudioapi_0.13        plotly_4.10.0          png_0.1-7              spatstat.utils_2.3-0   tibble_3.1.6          
 # [91] geneplotter_1.72.0     stringi_1.7.6          RSpectra_0.16-0        rgeos_0.5-9            lattice_0.20-45       
 # [96] Matrix_1.4-0           vctrs_0.3.8            pillar_1.6.4           lifecycle_1.0.1        spatstat.geom_2.4-0   
# [101] lmtest_0.9-39          RcppAnnoy_0.0.19       data.table_1.14.2      cowplot_1.1.1          bitops_1.0-7          
# [106] irlba_2.3.5            httpuv_1.6.5           patchwork_1.1.1        R6_2.5.1               promises_1.2.0.1      
# [111] KernSmooth_2.23-20     parallelly_1.30.0      codetools_0.2-18       gtools_3.9.2           MASS_7.3-54           
# [116] assertthat_0.2.1       withr_2.4.3            sctransform_0.3.3      GenomeInfoDbData_1.2.7 mgcv_1.8-38           
# [121] parallel_4.1.0         grid_4.1.0             rpart_4.1-15           tidyr_1.1.4            Rtsne_0.15            
# [126] shiny_1.7.1 
