# Supplementary material for: SARS-CoV-2 infection of human pluripotent stem cell-derived liver organoids reveals potential mechanisms of liver pathology
Source: iScience. 2022 Sep 16;25(10):105146. doi: 10.1016/j.isci.2022.105146 (PMC9477603; doi:10.1016/j.isci.2022.105146)
Supplement: Data S1. Code used to create Figures 2A and S3 [file mmc5.zip › Code to create Figs 2A and S3/CreateFigureS3.R]

#! /opt/R/4.1.0/bin/Rscript
library(SeuratObject)
library(Seurat)
library(dplyr)
library(gdata)
library(reshape)
library(ggplot2)
library(gridExtra)
library(reticulate)
library(SeuratDisk)
packageDescription("Seurat")$Version
#[1] "4.0.3"
packageDescription("SeuratObject")$Version
#[1] "4.0.2"
packageDescription("SeuratDisk")$Version
#[1] "0.0.0.9019"
output.dir= "./"

#Load liver auptosy data
#liver.h5ad was downloaded from https://singlecell.broadinstitute.org/single_cell/study/SCP1213/covid-19-liver-autopsy-samples
Convert("liver.h5ad", dest = "liver.h5seurat", overwrite = TRUE)
liverBroad<- LoadH5Seurat("liver.h5seurat",assays = "RNA")
liverBroad_byPredCType<-liverBroad
Idents(liverBroad_byPredCType) <- liverBroad_byPredCType$predicted_celltype

#Load organoids data
#IntegratedOrganoids.rds was created running the CreateFigure2A.R script
organoids.integrated <- readRDS("./IntegratedOrganoids.rds")

#Read in the genes in common, plus the viral genes
commonGenesPlusVirGenes  = read.table("./commonGenesPlusViralGenes.txt", sep = "\t")
GenesCom <-  commonGenesPlusVirGenes$V1

liverSubset <- subset(liverBroad_byPredCType, features = GenesCom)
OrganoidSubset <- subset(organoids.integrated, features = GenesCom)

rm(organoids.integrated)
rm(liverBroad_byPredCType)

liverSubset$percent.mt <- liverSubset$percent_mito
liverSubset$nFeature_RNA <-liverSubset$n_genes
liverSubset$nCount_RNA <-liverSubset$n_UMI

OrganoidSubset$CellType <- Idents(OrganoidSubset)

DefaultAssay(OrganoidSubset) <- "RNA"
OrganoidSubset@active.assay
#[1] "RNA
liverSubset@active.assay
#[1] "RNA

object.list <-c(liverSubset, OrganoidSubset)
for (i in 1:length(object.list)) {
  object.list[[i]] <- NormalizeData(object.list[[i]])
  object.list[[i]] <- FindVariableFeatures(object.list[[i]], selection.method = "vst", nfeatures = 2000)
}
all.genes <- rownames(OrganoidSubset)
anchors <- FindIntegrationAnchors(object.list = object.list, dims = 1:30)


all.integrated <- IntegrateData(anchorset = anchors, dims = 1:30, features.to.integrate = all.genes)
#Merging dataset 2 into 1
#Extracting anchors for merged samples
#Finding integration vectors
#...
DefaultAssay(all.integrated) <- "integrated"
all.integrated <- ScaleData(all.integrated, verbose = FALSE)
all.integrated <- RunPCA(all.integrated, npcs = 30, verbose = FALSE)
all.integrated <- RunUMAP(all.integrated, reduction = "pca", dims = 1:30, verbose = FALSE)

pdf("UMAPInteg_colorByPRedCellTypeNewCols.pdf", w=11, h=8.5, )
DimPlot(object = all.integrated, reduction = "umap", order= c("vascular endothelial","kupffer cell","fibroblast","macrophage","monocyte","b","CD16+ monocyte","lymphatic endothelial","myofibroblast" , "plasma","nk","erythroid","CD8+ T cell",   "T reg","neutrophil","mesothelial","nkt","mast", "pDC","cDC","CD4+ T cell","hepatocyte","Hepatocyte-like cells-2","Hepatocyte-like cells-1", "cholangiocyte",  "Cholangiocyte-like cells"), cols = c("orange","yellow","#00FFFF","#00FF00","#008000","246665","pink","red","purple","brown","black","90FF33","246665","pink","red","purple","brown","gray","90FF33","246665","pink","red","purple","brown","grey","90FF33"))
DimPlot(object = all.integrated, reduction = "umap", order= c("vascular endothelial","kupffer cell","fibroblast","macrophage","monocyte","b","CD16+ monocyte","lymphatic endothelial","myofibroblast" , "plasma","nk","erythroid","CD8+ T cell",   "T reg","neutrophil","mesothelial","nkt","mast", "pDC","cDC","CD4+ T cell","hepatocyte","Hepatocyte-like cells-2","Hepatocyte-like cells-1", "cholangiocyte",  "Cholangiocyte-like cells"), cols = c("orange","yellow","#00FFFF","#00FF00","#008000","246665","pink","red","purple","brown","black","90FF33","246665","pink","red","purple","brown","gray","90FF33","246665","pink","red","purple","brown","grey","90FF33"), label = TRUE) + NoLegend()

dev.off()


#Integrate only the hepatocyte and cholangiocyte cells with the organoids

liverSubsetHepChol <- subset(liverSubset, idents =  c("hepatocyte", "cholangiocyte"))
unique(liverSubsetHepChol@active.ident)
#[1] hepatocyte    cholangiocyte
#Levels: cholangiocyte hepatocyte

#Integrate with Seurat
#These are the same commands than above but with a subset of the primary cells
object.list <-c(liverSubsetHepChol, OrganoidSubset)
for (i in 1:length(object.list)) {
  object.list[[i]] <- NormalizeData(object.list[[i]])
  object.list[[i]] <- FindVariableFeatures(object.list[[i]], selection.method = "vst", nfeatures = 2000)
}
all.genes <- rownames(OrganoidSubset)
anchors <- FindIntegrationAnchors(object.list = object.list, dims = 1:30)
all.integHepChol <- IntegrateData(anchorset = anchors, dims = 1:30, features.to.integrate = all.genes)

DefaultAssay(all.integHepChol) <- "integrated"
all.integHepChol <- ScaleData(all.integHepChol, verbose = FALSE)
all.integHepChol <- RunPCA(all.integHepChol, npcs = 30, verbose = FALSE)
all.integHepChol <- RunUMAP(all.integHepChol, reduction = "pca", dims = 1:30, verbose = FALSE)

pdf("UMAPIntegHepChol_colorByPredCellType.pdf", w=11, h=8.5, )
DimPlot(object = all.integHepChol, reduction = "umap", label = TRUE) + NoLegend()
DimPlot(object = all.integHepChol, reduction = "umap", label = TRUE) 

dev.off()

#Color the integrated UMAP with the inflamatory genes.
SubSetGenesToPlot = c("IGFBP2", "ISG15",  "IFI6",   "IFIT1",  "MX1",    "DDX58",  "STAT1", "BST2",   "IFI35",  "SAMHD1", "HELZ2",  "IFI27",  "IFIT3",  "IFI44" )
all.integHepChol@active.assay <-"RNA"

pdf("UMAPIntegHepChol_InflamGenesRNAAssay.pdf", w=11, h=8.5, )
for (i in 1:length(SubSetGenesToPlot)) {
  print(FeaturePlot(object = all.integHepChol, features = SubSetGenesToPlot[i], cols = c("grey", "blue"), reduction = "umap"))
  print(FeaturePlot(object = all.integHepChol, features = SubSetGenesToPlot[i],min.cutoff = "q05", max.cutoff = "q90", reduction = "umap"))
  
}
dev.off()

#print package numbers
sink("sessionInfoCreateFig4.txt")
date()
print(sessionInfo(), locale=FALSE)
sink()

####This is the content of the sessionInfo:
# [1] "Thu Jul 14 19:42:56 2022"
# R version 4.1.0 (2021-05-18)
# Platform: x86_64-pc-linux-gnu (64-bit)
# Running under: Ubuntu 20.04.4 LTS

# Matrix products: default
# BLAS/LAPACK: /usr/lib/x86_64-linux-gnu/openblas-pthread/libopenblasp-r0.3.8.so

# attached base packages:
# [1] stats     graphics  grDevices utils     datasets  methods   base     

# other attached packages:
# [1] SeuratDisk_0.0.0.9019 reticulate_1.20       gridExtra_2.3         ggplot2_3.3.5         reshape_0.8.8        
# [6] gdata_2.18.0          dplyr_1.0.7           SeuratObject_4.0.2    Seurat_4.0.3         

# loaded via a namespace (and not attached):
  # [1] nlme_3.1-152          matrixStats_0.59.0    spatstat.sparse_2.0-0 bit64_4.0.5           RcppAnnoy_0.0.18     
  # [6] RColorBrewer_1.1-2    httr_1.4.2            sctransform_0.3.2     tools_4.1.0           utf8_1.2.1           
 # [11] R6_2.5.0              irlba_2.3.3           rpart_4.1-15          KernSmooth_2.23-20    uwot_0.1.10          
 # [16] mgcv_1.8-36           DBI_1.1.1             lazyeval_0.2.2        colorspace_2.0-2      withr_2.4.2          
 # [21] tidyselect_1.1.1      bit_4.0.4             compiler_4.1.0        cli_3.0.0             hdf5r_1.3.3          
 # [26] plotly_4.9.4.1        labeling_0.4.2        scales_1.1.1          lmtest_0.9-38         spatstat.data_2.1-0  
 # [31] ggridges_0.5.3        pbapply_1.4-3         goftest_1.2-2         stringr_1.4.0         digest_0.6.27        
 # [36] spatstat.utils_2.2-0  pkgconfig_2.0.3       htmltools_0.5.1.1     parallelly_1.26.1     fastmap_1.1.0        
 # [41] htmlwidgets_1.5.3     rlang_0.4.11          shiny_1.6.0           farver_2.1.0          generics_0.1.0       
 # [46] zoo_1.8-9             jsonlite_1.7.2        gtools_3.9.2          ica_1.0-2             magrittr_2.0.1       
 # [51] patchwork_1.1.1       Matrix_1.3-4          Rcpp_1.0.6            munsell_0.5.0         fansi_0.5.0          
 # [56] abind_1.4-5           lifecycle_1.0.0       stringi_1.6.2         MASS_7.3-54           Rtsne_0.15           
 # [61] plyr_1.8.6            grid_4.1.0            parallel_4.1.0        listenv_0.8.0         promises_1.2.0.1     
 # [66] ggrepel_0.9.1         crayon_1.4.1          miniUI_0.1.1.1        deldir_0.2-10         lattice_0.20-44      
 # [71] cowplot_1.1.1         splines_4.1.0         tensor_1.5            pillar_1.6.1          igraph_1.2.6         
 # [76] spatstat.geom_2.2-0   future.apply_1.7.0    reshape2_1.4.4        codetools_0.2-18      leiden_0.3.8         
 # [81] glue_1.4.2            data.table_1.14.0     png_0.1-7             vctrs_0.3.8           httpuv_1.6.1         
 # [86] gtable_0.3.0          RANN_2.6.1            purrr_0.3.4           spatstat.core_2.2-0   polyclip_1.10-0      
 # [91] tidyr_1.1.3           scattermore_0.7       future_1.21.0         assertthat_0.2.1      mime_0.11            
 # [96] xtable_1.8-4          RSpectra_0.16-0       later_1.2.0           survival_3.2-11       viridisLite_0.4.0    
# [101] tibble_3.1.2          cluster_2.1.2         globals_0.14.0        fitdistrplus_1.1-5    ellipsis_0.3.2       
# [106] ROCR_1.0-11          
